# Supplementary material for: Optimization and Kinetic Evaluation for Glycolytic Depolymerization of Post-Consumer PET Waste with Sodium Methoxide
Source: Polymers (Basel). 2023 Jan 29;15(3):687. doi: 10.3390/polym15030687 (PMC9921498; doi:10.3390/polym15030687)
Supplement: Supplementary file 1 [file polymers-15-00687-s001.zip]

Archive with 1 entries (1 files):
- polymers-2141548-supplementary.pdf
